# Supplementary material for: Characterization and Genetic Diversity of Listeria monocytogenes Isolated from Cattle Abortions in Latvia, 2013–2018
Source: Vet Sci. 2021 Sep 14;8(9):195. doi: 10.3390/vetsci8090195 (PMC8473131; doi:10.3390/vetsci8090195)
Supplement: Supplementary file 1 [file vetsci-08-00195-s001.zip]

Archive with 3 entries (3 files):
- Figure S1.png
- Table S1 edited.xlsx
- Table S2 edited.xlsx
