# Supplementary material for: Characterization and Genetic Diversity of Listeria monocytogenes Isolated from Cattle Abortions in Latvia, 2013–2018
Source: Vet Sci. 2021 Sep 14;8(9):195. doi: 10.3390/vetsci8090195 (PMC8473131; doi:10.3390/vetsci8090195)
Supplement: Supplementary file 1 [file vetsci-08-00195-s001.zip › Table S1 edited.xlsx]

## Sheet: L.monocytogenes
Table S1: Information about analysed cattle abortion cases
No.	Year	Month	Date	identification of the sample	Age of cattle, years	Gestation period when aborted, month / trimester	Submitted material (aborted fetus or placenta)	Identification of farms with more than one isoale	Location of the farm		Serogoup by multiplex PCR
									Region	Parish		Serogroup	ST (MLST type)	CC	Lineage
1	2014	February	20.02.2014.	Lm-2014-6959	2	7 / III	aborted fetus	A	Auces	Vecauces	L.m. IIa	IIa (serotype 1/2a and 3a)	11	CC11	II
2	2017	March	09.03.2017.	Lm-2017-13661	5	7 / III	aborted fetus	A	Auces	Vecauces		IIa (serotype 1/2a and 3a)	37	CC37	II
3	2017	March	09.03.2017.	Lm-2017-13660	7	5 / II	aborted fetus	A	Auces	Vecauces		IIa (serotype 1/2a and 3a)	37	CC37	II
4	2017	July	20.07.2017.	Lm-2017-49550	2	9 / III	aborted fetus	A	Auces	Vecauces		IIa (serotype 1/2a and 3a)	451	CC11	II
5	2018	March	23.03.2018.	Lm-2018-20770	3	7 / III	aborted fetus	A	Auces	Vecauces		IIa (serotype 1/2a and 3a)	451	CC11	II
6	2018	March	23.03.2018.	Lm-2018-20771	4	9 / III	aborted fetus	A	Auces	Vecauces		IIa (serotype 1/2a and 3a)	451	CC11	II
7	2018	March	23.03.2018.	Lm-2018-20772	2	9 / III	aborted fetus	A	Auces	Vecauces		IIa (serotype 1/2a and 3a)	451	CC11	II
8	2018	April	26.04.2018.	Lm-2018-28582	2	6 / II	aborted fetus	A	Auces	Vecauces		IVb (serotype 4b, 4d, and 4e)	6	CC6	I
9	2017	July	20.07.2017.	Lm-2017-49551	2	9 / III	aborted fetus	A	Auces	Vecauces		IIa (serotype 1/2a and 3a)	689	CC689	II
10	2017	July	20.07.2017.	Lm-2017-49548	5	7 / III	aborted fetus	A	Auces	Vecauces		IIa (serotype 1/2a and 3a)	689	CC689	II
11	2017	July	20.07.2017.	Lm-2017-49547	4	7 / III	aborted fetus	A	Auces	Vecauces		IIa (serotype 1/2a and 3a)	689	CC689	II
12	2017	July	20.07.2017.	Lm-2017-49549	2	8 / III	aborted fetus	A	Auces	Vecauces		IIa (serotype 1/2a and 3a)	689	CC689	II
13	2016	July	20.07.2016.	Lm-2016-49491	3	8 / III	aborted fetus	A	Auces	Vecauces	L.m. IIa	IIa (serotype 1/2a and 3a)	7	CC7	II
14	2016	March	31.03.2016.	Lm-2016-21916	2	6 / II	aborted fetus	A	Auces	Vecauces	L.m. IIa	IIa (serotype 1/2a and 3a)	7	CC7	II
15	2013	December	20.12.2013.	Lm-2013-92475	-	8 / III	aborted fetus	B	Lielvārdes	Lielvārdes	L.m. IIa	IIa (serotype 1/2a and 3a)	18	CC18	II
16	2015	April	22.04.2015.	Lm-2015-20660	3	-	aborted fetus	B	Lielvārdes	Lielvārdes		IVb (serotype 4b, 4d, and 4e)	2	CC2	I
17	2014	January	06.01.2014.	Lm-2014-207/1	4	-	aborted fetus	B	Lielvārdes	Lielvārdes		IIa (serotype 1/2a and 3a)	37	CC37	II
18	2013	March	06.03.2013.	Lm-2013-14956	2	-	aborted fetus	B	Lielvārdes	Lielvārdes		IIa (serotype 1/2a and 3a)	37	CC37	II
19	2017	March	16.03.2017.	Lm-2017-13364	4	-	aborted fetus	B	Lielvārdes	Lielvārdes		IIa (serotype 1/2a and 3a)	399	CC14	II
20	2017	November	16.11.2017.	Lm-2017-74569	2	-	aborted fetus	B	Lielvārdes	Lielvārdes		IIc (serotype 1/2c and 3c)	9	CC9	II
21	2014	June	16.06.2014.	Lm-2014-35114	6	7 / III	aborted fetus	C	Ogres	Ogresgala		IIa (serotype 1/2a and 3a)	29	CC29	II
22	2018	April	26.04.2018.	Lm-2018-26190	3	7 / III	aborted fetus	C	Ogres	Ogresgala		IIa (serotype 1/2a and 3a)	37	CC37	II
23	2014	April	30.04.2014.	Lm-2014-22963	5	7 / III	aborted fetus	C	Ogres	Ogresgala	L.m. IIa	IIa (serotype 1/2a and 3a)	7	CC7	II
24	2014	February	26.02.2014.	Lm-2014-7039	2	7 / III	aborted fetus	C	Ogres	Ogresgala	L.m. IIa	IIa (serotype 1/2a and 3a)	91	CC14	II
25	2014	June	18.06.2014.	Lm-2014-41059/1	3	6 / II	aborted fetus	D	Viļānu	Viļānu		IIa (serotype 1/2a and 3a)	120	CC8	II
26	2014	June	18.06.2014.	Lm-2014-41059/2	8	6 / II	aborted fetus	D	Viļānu	Viļānu	L.m. IIa	IIa (serotype 1/2a and 3a)	207	CC207	II
27	2015	February	27.02.2015.	Lm-2015-11853/1	2	7 / III	aborted fetus	D	Viļānu	Viļānu		IIa (serotype 1/2a and 3a)	29	CC29	II
28	2014	March	04.03.2014.	Lm-2014-11766	2	6 / II	aborted fetus	D	Viļānu	Viļānu		IIa (serotype 1/2a and 3a)	8	CC8	II
29	2016	April	13.04.2016	Lm-2016-25326	2	6 / II	aborted fetus	E	Dobeles	Bērzes	L.m. IIa	IIa (serotype 1/2a and 3a)	399	CC14	II
30	2016	June	10.06.2016.	Lm-2016-40596	1	-	aborted fetus	E	Dobeles	Bērzes	L.m. IIa	IIa (serotype 1/2a and 3a)	403	CC403	II
31	2016	May	30.05.2016.	Lm-2016-36727	1	7 / III	aborted fetus	E	Dobeles	Bērzes	L.m. IIa	IIa (serotype 1/2a and 3a)	8	CC8	II
32	2017	December	14.12.2017.	Lm-2017-86495	5	7 / III	aborted fetus	F	Kokneses	Bebru		IIa (serotype 1/2a and 3a)	394	CC415	II
33	2017	July	14.07.2017.	Lm-2017-47389	4	-	aborted fetus	F	Kokneses	Bebru		IIa (serotype 1/2a and 3a)	689	CC689	II
34	2017	November	16.11.2017.	Lm-2017-78959	2	4 / II	aborted fetus	F	Kokneses	Bebru		IIc (serotype 1/2c and 3c)	9	CC9	II
35	2018	July	19.07.2018.	Lm-2018-51387	2	-	aborted fetus	G	Viļānu	Viļānu		IIa (serotype 1/2a and 3a)	18	CC18	II
36	2017	May	29.05.2017.	Lm-2017-35818	4	-	aborted fetus	G	Viļānu	Viļānu		IIa (serotype 1/2a and 3a)	29	CC29	II
37	2016	June	15.06.2016.	Lm-2016-41748	3	-	aborted fetus	H	Ventspils	Tārgales	L.m. IIa	IIa (serotype 1/2a and 3a)	14	CC14	II
38	2017	October	23.10.2017.	Lm-2017-71962	5	-	aborted fetus	H	Ventspils	Tārgales		IIa (serotype 1/2a and 3a)	18	CC18	II
39	2015	December	11.12.2015.	Lm-2015-87687	3	-	aborted fetus	I	Tukuma	Lestenes		IIa (serotype 1/2a and 3a)	19	CC19	II
40	2017	July	05.07.2017.	Lm-2017-43254	5	-	aborted fetus	I	Tukuma	Lestenes		IIa (serotype 1/2a and 3a)	689	CC689	II
41	2013	May	30.05.2013.	Lm-2013-41223	-	7 / III	aborted fetus	J	Jelgavas	Sesavas	L.m. IIa	IIa (serotype 1/2a and 3a)	20	CC20	II
42	2014	March	20.03.2014.	Lm-2014-17346	4	6 / II	aborted fetus	J	Jelgavas	Sesavas	L.m. IIa	IIa (serotype 1/2a and 3a)	451	CC11	II
43	2014	April	07.04.2014.	Lm-2014-21756	1	-	aborted fetus	K	Preiļu	Aizkalnes	L.m. IIa	IIa (serotype 1/2a and 3a)	7	CC7	II
44	2014	April	08.04.2014.	Lm-2014-21755	2	7 / III	aborted fetus	K	Preiļu	Aizkalnes	L.m. IIa	IIa (serotype 1/2a and 3a)	7	CC7	II
45	2014	March	19.03.2014.	Lm-2014-16390	5	-	aborted fetus	L	Skrundas	Nīkrāces		IIa (serotype 1/2a and 3a)	37	CC37	II
46	2017	February	23.02.2017.	Lm-2017-10007	-	-	aborted fetus	L	Skrundas	Nīkrāces	L.m. IIa	IIa (serotype 1/2a and 3a)	451	CC11	II
47	2014	February	05.02.2014.	Lm-2014-4559	5	7 / III	aborted fetus	M	Vārkavas	Rožkalnu	L.m. IIa	IIa (serotype 1/2a and 3a)	121	CC121	II
48	2013	March	13.03.2013.	Lm-2013-17439	7	7 / III	aborted fetus	M	Vārkavas	Rožkalnu		IIa (serotype 1/2a and 3a)	7	CC7	II
49	2015	March	27.03.2015.	Lm-2015-19214	3	2 / I	aborted fetus	N	Ventspils	Ances		IIa (serotype 1/2a and 3a)	37	CC37	II
50	2013	April	24.04.2013.	Lm-2013-32617	-	7 / III	aborted fetus	N	Ventspils	Ances	L.m. IIa	IIa (serotype 1/2a and 3a)	8	CC8	II
51	2015	March	04.03.2015.	Lm-2015-13517	2	-	aborted fetus		Ventspils	Puzes		IIa (serotype 1/2a and 3a)	8	CC8	II
52	2018	April	16.04.2018.	Lm-2018-25113	6	-	aborted fetus		Rēzeknes	Silmalas		IIa (serotype 1/2a and 3a)	29	CC29	II
53	2018	August	28.08.2018.	Lm-2018-59418	5	-	aborted fetus		Daugavpils	Sventes		IIa (serotype 1/2a and 3a)	29	CC29	II
54	2018	October	07.10.2018.	Lm-2018-64616	8	-	aborted fetus		Rojas			IIa (serotype 1/2a and 3a)	29	CC29	II
55	2015	September	16.09.2015.	Lm-2015-65545	3	-	placenta		Beverīnas	Trikātas		IIa (serotype 1/2a and 3a)	451	CC11	II
56	2017	March	06.03.2017.	Lm-2017-15004	2	-	aborted fetus		Daugavpils	Tabores		IIa (serotype 1/2a and 3a)	11	CC11	II
57	2016	October	12.10.2016.	Lm-2016-69036	3	-	aborted fetus		Balvu	Tilžas	L.m. IIa	IIa (serotype 1/2a and 3a)	11	CC11	II
58	2014	April	02.04.2014.	Lm-2014-19805	2	-	aborted fetus		Madonas	Lielzeres	L.m. IIa	IIa (serotype 1/2a and 3a)	121	CC121	II
59	2017	February	23.02.2017.	Lm-2017-10925	3	-	aborted fetus		Madonas	Praulienas	L.m. IIa	IIa (serotype 1/2a and 3a)	14	CC14	II
60	2018	May	09.05.2018.	Lm-2018-27713	8	-	aborted fetus		Madonas	Liezēres		IIa (serotype 1/2a and 3a)	14	CC14	II
61	2015	February	06.02.2015.	Lm-2015-5001	5	-	aborted fetus		Inčukalna	Inčukalna		IIa (serotype 1/2a and 3a)	18	CC18	II
62	2015	January	23.01.2015.	Lm-2015-1852	2	-	aborted fetus		Krāslavas	Kombuļu		IIa (serotype 1/2a and 3a)	18	CC18	II
63	2013	March	27.03.2013.	Lm-2013-24020	5	7 / III	aborted fetus		Siguldas	Siguldas	L.m. IIa	IIa (serotype 1/2a and 3a)	18	CC18	II
64	2016	April	22.04.2016.	Lm-2016-26373	3	-	aborted fetus		Dagdas	Asūnes	L.m. IIa	IIa (serotype 1/2a and 3a)	20	CC20	II
65	2014	February	25.02.2014.	Lm-2014-8764	4	-	aborted fetus		Tukuma	Slampes		IIa (serotype 1/2a and 3a)	20	CC20	II
66	2016	February	24.02.2016.	Lm-2016-12997	3	-	aborted fetus		Riebiņu	Galēnu	L.m. IIa	IIa (serotype 1/2a and 3a)	20	CC20	II
67	2014	March	19.03.2014.	Lm-2014-15129	4	-	aborted fetus		Preiļu	Saunas	L.m. IIa	IIa (serotype 1/2a and 3a)	20	CC20	II
68	2017	October	11.10.2017.	Lm-2017-68521	3	-	aborted fetus		Ventspils	Popes		IIa (serotype 1/2a and 3a)	20	CC20	II
69	2014	December	03.12.2014.	Lm-2014-84553	8	-	aborted fetus		Balvu	Bērzkalnes	L.m. IIa	IIa (serotype 1/2a and 3a)	21	CC21	II
70	2017	December	18.12.2017.	Lm-2017-88484	6	-	aborted fetus		Gulbenes	Stradu		IIa (serotype 1/2a and 3a)	21	CC21	II
71	2014	January	08.01.2014.	Lm-2014-898	2	-	aborted fetus		Tukuma	Sēmes	L.m. IIa	IIa (serotype 1/2a and 3a)	226	ST226	II
72	2018	April	19.04.2018.	Lm-2018-25743	6	-	aborted fetus		Krāslavas	Aulejas		IIa (serotype 1/2a and 3a)	29	CC29	II
73	2016	December	16.12.2016.	Lm-2016-90008	7	-	aborted fetus		Aizkraukles	Aizkraukles	L.m. IIa	IIa (serotype 1/2a and 3a)	29	CC29	II
74	2014	February	26.02.2014.	Lm-2014-11863	2	-	aborted fetus		Līvānu	Rudzātu		IIa (serotype 1/2a and 3a)	29	CC29	II
75	2016	February	10.02.2016.	Lm-2016-9488	6	-	aborted fetus		Preiļu	Saunas	L.m. IIa	IIa (serotype 1/2a and 3a)	29	CC29	II
76	2017	February	22.02.2017.	Lm-2017-10918	5	-	aborted fetus		Madonas	Liezēres	L.m. IIa	IIa (serotype 1/2a and 3a)	29	CC29	II
77	2016	January	26.01.2016.	Lm-2016-5660	2	-	aborted fetus		Beverīnas	Brenguļu	L.m. IIa	IIa (serotype 1/2a and 3a)	29	CC29	II
78	2014	June	13.06.2014.	Lm-2014-35861	7	7 / III	aborted fetus		Krāslavas	Aulejas		IIa (serotype 1/2a and 3a)	29	CC29	II
79	2014	June	18.06.2014.	Lm-2014-40712	7	7 / III	aborted fetus		Priekules	Priekules	L.m. IIa	IIa (serotype 1/2a and 3a)	29	CC29	II
80	2014	June	16.06.2014.	Lm-2014-41090	-	8 / III	aborted fetus		Jelgavas	Sesavas		IIa (serotype 1/2a and 3a)	29	CC29	II
81	2017	June	29.06.2017.	Lm-2017-42953	3	-	aborted fetus		Ogres	Madlienas		IIa (serotype 1/2a and 3a)	29	CC29	II
82	2017	May	16.05.2017.	Lm-2017-30776	2	-	aborted fetus		Madonas	Praulienas		IIa (serotype 1/2a and 3a)	29	CC29	II
83	2016	March	11.03.2016.	Lm-2016-15421	3	-	aborted fetus		Krāslavas	Indras	L.m. IIa	IIa (serotype 1/2a and 3a)	29	CC29	II
84	2018	April	25.04.2018.	Lm-2018-28156	6	4 / II	aborted fetus		Pļaviņu	Aiviekstes		IIa (serotype 1/2a and 3a)	37	CC37	II
85	2014	February	05.02.2014.	Lm-2014-291	11	5 / II	aborted fetus		Lielvārdes	Lēdmanes	L.m. IIa	IIa (serotype 1/2a and 3a)	37	CC37	II
86	2018	February	13.02.2018.	Lm-2018-9764/2	5	-	aborted fetus		Neretas	Pilskalnes		IIa (serotype 1/2a and 3a)	37	CC37	II
87	2018	January	03.01.2018.	Lm-2018-54	3	-	aborted fetus		Rugāju	Lazdukalna		IIa (serotype 1/2a and 3a)	37	CC37	II
88	2013	May	08.05.2013.	Lm-2013-30367	6	-	aborted fetus		Siguldas	Allažu	L.m. IIa	IIa (serotype 1/2a and 3a)	37	CC37	II
89	2013	March	08.03.2013.	Lm-2013-10555	10	6 / II	aborted fetus		Gulbenes	Galgauskas	L.m. IIa	IIa (serotype 1/2a and 3a)	37	CC37	II
90	2014	March	13.03.2014.	Lm-2014-14771	7	5 / II	aborted fetus		Saldus	Pampāļu	L.m. IIa	IIa (serotype 1/2a and 3a)	37	CC37	II
91	2018	March	23.03.2018.	Lm-2018-18818	-	-	aborted fetus		Saldus	Lutriņu		IIa (serotype 1/2a and 3a)	37	CC37	II
92	2016	November	09.11.2016.	Lm-2016-72741	3	-	aborted fetus		Tukuma	Slampes	L.m. IIa	IIa (serotype 1/2a and 3a)	37	CC37	II
93	2017	November	22.11.2017.	Lm-2017-79563	4	-	aborted fetus		Aknīstes	Asares		IIa (serotype 1/2a and 3a)	37	CC37	II
94	2016	September	30.09.2016.	Lm-2016-63260/1	7	-	aborted fetus		Dobeles	Zebrenes		IIa (serotype 1/2a and 3a)	37	CC37	II
95	2016	April	29.04.2016.	Lm-2016-27968	2	-	aborted fetus		Daugavpils	Ambeļu	L.m. IIa	IIa (serotype 1/2a and 3a)	391	CC89	II
96	2017	December	01.12.2017.	Lm-2017-82967	2	-	aborted fetus		Krustpils	Variešu		IIa (serotype 1/2a and 3a)	394	CC415	II
97	2013	May	10.05.2013.	Lm-2013-35644	3	6 / II	aborted fetus		Krāslavas	Skaistas	L.m. IIa	IIa (serotype 1/2a and 3a)	394	CC415	II
98	2018	January	16.01.2018.	Lm-2018-4450	2	-	aborted fetus		Daugavpils	Demenes		IVb (serotype 4b, 4d, and 4e)	4	CC4	I
99	2017	May	22.05.2017.	Lm-2017-30810	9	-	aborted fetus		Madonas	Praulienas		IIa (serotype 1/2a and 3a)	425	CC90	II
100	2013	April	18.04.2013.	Lm-2013-21232		9 / III	aborted fetus		Priekules	Bunkas	L.m. IIa	IIa (serotype 1/2a and 3a)	451	CC11	II
101	2017	August	24.08.2017.	Lm-2017-57130	5	-	aborted fetus		Dagdas	Konstantinovas		IIa (serotype 1/2a and 3a)	451	CC11	II
102	2014	December	30.12.2014.	Lm-2014-91481	5	-	aborted fetus		Jelgavas	Sesavas		IIa (serotype 1/2a and 3a)	451	CC11	II
103	2016	December	08.12.2016.	Lm-2016-88979	6	-	aborted fetus		Neretas	Mazzalves	L.m. IIa	IIa (serotype 1/2a and 3a)	451	CC11	II
104	2017	February	10.02.2017.	Lm-2017-9823	5	5 / II	aborted fetus		Saldus	Šķēdes	L.m. IIa	IIa (serotype 1/2a and 3a)	451	CC11	II
105	2017	February	22.02.2017.	Lm-2017-12362	3	-	aborted fetus		Ventspils	Vārves	L.m. IIa	IIa (serotype 1/2a and 3a)	451	CC11	II
106	2016	March	04.03.2016.	Lm-2016-14948	4	-	aborted fetus		Ventspils	Popes	L.m. IIa	IIa (serotype 1/2a and 3a)	451	CC11	II
107	2017	November	24.11.2017.	Lm-2017-79624	4	-	aborted fetus		Cesvaines	Cesvaines		IIa (serotype 1/2a and 3a)	451	CC11	II
108	2017	November	01.11.2017.	Lm-2017-74575	4	-	aborted fetus		Daugavpils	Maļinovas		IIa (serotype 1/2a and 3a)	451	CC11	II
109	2016	April	27.04.2016.	Lm-2016-26078	6	-	aborted fetus		Priekuļu	Liepas	L.m. IIa	IIa (serotype 1/2a and 3a)	573	CC573	II
110	2017	July	18.07.2017.	Lm-2017-48655	8	-	aborted fetus		Daugavpils	Kalkūnes		IIa (serotype 1/2a and 3a)	689	CC689	II
111	2014	April	30.04.2014.	Lm-2014-25490	4	-	aborted fetus		Madonas	Sarkaņu	L.m. IIa	IIa (serotype 1/2a and 3a)	7	CC7	II
112	2015	April	08.04.2015.	Lm-2015-20405	5	-	aborted fetus		Ventspils	Popes		IIa (serotype 1/2a and 3a)	7	CC7	II
113	2018	January	17.01.2018.	Lm-2018-701	3	-	aborted fetus		Gulbenes	Jaungulbenes		IIa (serotype 1/2a and 3a)	7	CC7	II
114	2018	March	21.03.2018.	Lm-2018-17977	5	-	aborted fetus		Ērgļu	Ērgļu		IIa (serotype 1/2a and 3a)	7	CC7	II
115	2018	March	29.03.2018.	Lm-2018-19838	2	-	aborted fetus		Talsu	Vandzenes		IIa (serotype 1/2a and 3a)	7	CC7	II
116	2013	October	16.10.2013.	Lm-2013-76256	4	7 / III	aborted fetus		Saldus	Kursīšu		IIa (serotype 1/2a and 3a)	7	CC7	II
117	2017	October	30.10.2017.	Lm-2017-70484	3	-	aborted fetus		Madonas	Ošupes		IIa (serotype 1/2a and 3a)	7	CC7	II
118	2016	April	08.04.2016.	Lm-2016-23404	2	5 / II	aborted fetus		Saldus	Jaunlutriņu	L.m. IIa	IIa (serotype 1/2a and 3a)	8	CC8	II
119	2014	February	25.02.2014.	Lm-2014-11317	8	7 / III	aborted fetus		Priekules	Bunkas	L.m. IIa	IIa (serotype 1/2a and 3a)	8	CC8	II
120	2013	May	27.05.2013.	Lm-2013-39163	2	-	aborted fetus		Preiļu	Saunas	L.m. IIa	IIa (serotype 1/2a and 3a)	8	CC8	II
121	2017	November	17.11.2017.	Lm-2017-79032	9	-	aborted fetus		Rēzeknes	Dricānu		IIc (serotype 1/2c and 3c)	9	CC9	II
122	2017	November	17.11.2017.	Lm-2017-76909	2	-	aborted fetus		Brocēnu	Remtes		IIc (serotype 1/2c and 3c)	9	CC9	II
123	2017	November	16.11.2017.	Lm-2017-76802	9	-	aborted fetus		Vārkavas	Upmalas		IIc (serotype 1/2c and 3c)	9	CC9	II
124	2014	December	02.12.2014.	Lm-2014-83707	7	-	aborted fetus		Riebiņu	Silajāņu		IIa (serotype 1/2a and 3a)	91	CC14	II
125	2016	May	25.05.2016.	Lm-2016-36605	3	-	aborted fetus		Preiļu	Aizkalnes	L.m. IIa	IIa (serotype 1/2a and 3a)	91	CC14	II
